# Supplementary material for: Real-Time Polymerase Chain Reaction Systems for Detection and Differentiation of Unclassified Viruses of the Phenuiviridae Family
Source: Methods Protoc. 2025 Feb 18;8(1):20. doi: 10.3390/mps8010020 (PMC11857896; doi:10.3390/mps8010020)
Supplement: Supplementary file 1 [file mps-08-00020-s001.zip]

Archive with 1 entries (1 files):
- mps-3398075-supplementary.pdf
